# Supplementary material for: Valorization of Organic Food Surpluses and Brewer’s Spent Grains into Organic Insect Protein for Replacing Soybean in Post-Weaning Piglets
Source: Insects. 2026 Jun 3;17(6):584. doi: 10.3390/insects17060584 (PMC13299337; doi:10.3390/insects17060584)
Supplement: Supplementary file 1 [file insects-17-00584-s001.zip]

Archive with 1 entries (1 files):
- insects-4325392-supplementary.xlsx
