# Supplementary material for: Valorization of Organic Food Surpluses and Brewer’s Spent Grains into Organic Insect Protein for Replacing Soybean in Post-Weaning Piglets
Source: Insects. 2026 Jun 3;17(6):584. doi: 10.3390/insects17060584 (PMC13299337; doi:10.3390/insects17060584)
Supplement: Supplementary file 1 [file insects-17-00584-s001.zip › insects-4325392-supplementary.xlsx]

## Sheet: Data
ID_loge	Regime	Pesee	Poids	Consommation	Position_laterale	Position_longitudinale
2	1	J0	29.92	NA	D	M
6	1	J0	28.58	NA	D	M
10	1	J0	28.62	NA	D	M
14	1	J0	28.56	NA	G	M
18	1	J0	29.46	NA	G	M
22	1	J0	28.28	NA	G	M
3	2	J0	28.26	NA	D	M
7	2	J0	28.42	NA	D	M
11	2	J0	28.12	NA	D	M
15	2	J0	28.7	NA	G	M
19	2	J0	29.14	NA	G	M
23	2	J0	28.18	NA	G	M
4	3	J0	29.58	NA	D	M
8	3	J0	27.78	NA	D	M
12	3	J0	28.6	NA	D	P
16	3	J0	28.24	NA	G	M
20	3	J0	28.72	NA	G	M
24	3	J0	29.54	NA	G	P
1	4	J0	28.04	NA	D	P
5	4	J0	27.88	NA	D	M
9	4	J0	29.04	NA	D	M
13	4	J0	27.92	NA	G	P
17	4	J0	28.08	NA	G	M
21	4	J0	28.26	NA	G	M
2	1	J7	34.96	7.081	D	M
6	1	J7	33.5	7.16	D	M
10	1	J7	35.34	7.177	D	M
14	1	J7	34.42	6.331	G	M
18	1	J7	34.5	6.682	G	M
22	1	J7	33.67	7.244	G	M
3	2	J7	34	8.67	D	M
7	2	J7	35.04	8.196	D	M
11	2	J7	34.42	8.236	D	M
15	2	J7	33.16	8.426	G	M
19	2	J7	34.98	9.119	G	M
23	2	J7	32.98	8.473	G	M
4	3	J7	34.28	8.739	D	M
8	3	J7	33.28	8.913	D	M
12	3	J7	33.66	7.419	D	P
16	3	J7	33.34	8.699	G	M
20	3	J7	32.83	8.328	G	M
24	3	J7	34.48	8.502	G	P
1	4	J7	33.28	8.608	D	P
5	4	J7	32.94	7.15	D	M
9	4	J7	34.8	8.436	D	M
13	4	J7	33.5	8.641	G	P
17	4	J7	32.64	8.765	G	M
21	4	J7	34.02	8.448	G	M
2	1	J14	44.8	12.29	D	M
6	1	J14	43.04	12.44	D	M
10	1	J14	45.6	15.093	D	M
14	1	J14	44.22	13.659	G	M
18	1	J14	42.74	13.356	G	M
22	1	J14	44.02	14.787	G	M
3	2	J14	42.82	12.451	D	M
7	2	J14	40.02	11.739	D	M
11	2	J14	42.24	11.767	D	M
15	2	J14	41.18	13.018	G	M
19	2	J14	43.92	18.613	G	M
23	2	J14	42.64	12.458	G	M
4	3	J14	44.36	14.845	D	M
8	3	J14	41.9	11.962	D	M
12	3	J14	41.46	12.532	D	P
16	3	J14	43.5	15.172	G	M
20	3	J14	41.96	16.585	G	M
24	3	J14	43.02	13.053	G	P
1	4	J14	43.2	14.556	D	P
5	4	J14	40.58	11.458	D	M
9	4	J14	42.3	12.553	D	M
13	4	J14	43.36	13.806	G	P
17	4	J14	42.24	17.588	G	M
21	4	J14	44.02	14.748	G	M
2	1	J21	53.22	16.323	D	M
6	1	J21	52.92	18.394	D	M
10	1	J21	55.98	19.197	D	M
14	1	J21	54.64	17.726	G	M
18	1	J21	51.94	18.437	G	M
22	1	J21	56	24.501	G	M
3	2	J21	51.64	17.505	D	M
7	2	J21	47.96	14.479	D	M
11	2	J21	50.98	16.235	D	M
15	2	J21	50.74	17.327	G	M
19	2	J21	55.32	19.255	G	M
23	2	J21	52.2	16.05	G	M
4	3	J21	54.34	18.958	D	M
8	3	J21	50.58	17.336	D	M
12	3	J21	50.68	16.201	D	P
16	3	J21	54.88	20.317	G	M
20	3	J21	51.78	20.719	G	M
24	3	J21	50.54	14.22	G	P
1	4	J21	54.18	20.151	D	P
5	4	J21	48.48	18.949	D	M
9	4	J21	51.7	16.654	D	M
13	4	J21	53.52	20.76	G	P
17	4	J21	51.46	19.862	G	M
21	4	J21	55.22	20.175	G	M
2	1	J28	64.82	22.664	D	M
6	1	J28	66.52	23.012	D	M
10	1	J28	67.16	22.816	D	M
14	1	J28	66.94	22.457	G	M
18	1	J28	63.14	20.697	G	M
22	1	J28	71	9.539	G	M
3	2	J28	61.28	22.55	D	M
7	2	J28	58.72	20.059	D	M
11	2	J28	63.04	19.445	D	M
15	2	J28	63.76	22.131	G	M
19	2	J28	67.84	24.699	G	M
23	2	J28	63.46	22.382	G	M
4	3	J28	66.84	22.584	D	M
8	3	J28	62.7	20.752	D	M
12	3	J28	60.92	20.511	D	P
16	3	J28	66.82	23.646	G	M
20	3	J28	64.18	27.362	G	M
24	3	J28	60.56	18.769	G	P
1	4	J28	67.6	27.148	D	P
5	4	J28	57.56	17.479	D	M
9	4	J28	64.2	22.378	D	M
13	4	J28	65.02	23.71	G	P
17	4	J28	62.04	25.64	G	M
21	4	J28	67.14	22.742	G	M
2	1	J35	76.04	14.395	D	M
6	1	J35	77.86	23.235	D	M
10	1	J35	81.93	12.28	D	M
14	1	J35	79.22	20.939	G	M
18	1	J35	75.08	21.948	G	M
22	1	J35	85.34	18.384	G	M
3	2	J35	72.02	21.895	D	M
7	2	J35	69.64	12.732	D	M
11	2	J35	75.72	15.299	D	M
15	2	J35	74.22	11.555	G	M
19	2	J35	83.08	18.401	G	M
23	2	J35	76.82	20.925	G	M
4	3	J35	78.72	12.183	D	M
8	3	J35	72.06	17.249	D	M
12	3	J35	71.62	17.366	D	P
16	3	J35	79.9	15.291	G	M
20	3	J35	74.42	16.096	G	M
24	3	J35	76.42	16.846	G	P
1	4	J35	79.02	20.019	D	P
5	4	J35	70.86	17.553	D	M
9	4	J35	74.68	18.689	D	M
13	4	J35	76.76	8.711	G	P
17	4	J35	75.38	20.055	G	M
21	4	J35	83.04	22.75	G	M

## Sheet: Legend
Regime = type of regime (1 = control, 2 = 15% insect in protein core, 3 = 25% and 4 = 35%)
Pesee = the day the piglets were weighed (once a week)
Poids = weight in kg
Consommation = feed (kg) consummed by the pen (3 pigs/pen)
Position lateral = position of the pen in the room G = left , D = right
Position longitudinale = position of the pen in the room P = next to the door
